# Supplementary material for: Metabolomic Characterization of Phoradendron brachystachyum Mistletoe and In-Silico and In-Vitro Investigation of Its Therapeutic Potential in Metabolic Disorders
Source: Plants (Basel). 2023 Jul 22;12(14):2729. doi: 10.3390/plants12142729 (PMC10383180; doi:10.3390/plants12142729)
Supplement: Supplementary file 1 [file plants-12-02729-s001.zip]

Archive with 3 entries (3 files):
- 04 Supplementary Table S1_IdentifiedCompounds_Toji_20march2023.pdf
- 05 SUPPORTING_INFORMATION_TOJI_LAMI.pdf
- SwissTargetPrediction Final.xlsx
